# Supplementary material for: Metabolome and Metagenome Integration Unveiled Synthesis Pathways of Novel Antioxidant Peptides in Fermented Lignocellulosic Biomass of Palm Kernel Meal
Source: Antioxidants (Basel). 2024 Oct 17;13(10):1253. doi: 10.3390/antiox13101253 (PMC11505245; doi:10.3390/antiox13101253)
Supplement: Supplementary file 1 [file antioxidants-13-01253-s001.zip]

Archive with 1 entries (1 files):
- antioxidants-3253049-supplementary.pdf
